# Supplementary material for: Effects of Moringa oleifera Lam. Supplementation on Inflammatory and Cardiometabolic Markers in Subjects with Prediabetes
Source: Nutrients. 2022 May 5;14(9):1937. doi: 10.3390/nu14091937 (PMC9099674; doi:10.3390/nu14091937)
Supplement: Supplementary file 1 [file nutrients-14-01937-s001.zip]

Archive with 1 entries (1 files):
- nutrients-1696561-supplementary.pdf
